# Supplementary material for: Healthier Lipid Profiles of Japanese Adults, Especially in Women with Elevated High-Density Lipoprotein Cholesterol (HDL-C), Are Associated with Low HDL-C Peroxide Content
Source: Antioxidants (Basel). 2024 Nov 22;13(12):1434. doi: 10.3390/antiox13121434 (PMC11870043; doi:10.3390/antiox13121434)
Supplement: Supplementary file 1 [file antioxidants-13-01434-s001.zip]

Archive with 1 entries (1 files):
- antioxidants-3318342-supplementary.pdf
